# Supplementary material for: Implant Health in Treated Periodontitis Patients: A Systematic Review and Meta-Analysis
Source: Dent J (Basel). 2024 Jul 29;12(8):240. doi: 10.3390/dj12080240 (PMC11352642; doi:10.3390/dj12080240)
Supplement: Supplementary file 1 [file dentistry-12-00240-s001.zip]

Archive with 1 entries (1 files):
- dentistry-3010671-supplementary.pdf
